# Supplementary material for: The modulatory effects of gut microbes and metabolites on blood–brain barrier integrity and brain function in sepsis-associated encephalopathy
Source: PeerJ. 2023 Mar 28;11:e15122. doi: 10.7717/peerj.15122 (PMC10064995; doi:10.7717/peerj.15122)
Supplement: Supplemental Information 4 [file peerj-11-15122-s004.zip]

Archive with 31 entries (30 files):
- Samples without C1/
- Samples without C1/Class.pdf
- __MACOSX/Samples without C1/._Class.pdf
- Samples without C1/beta-diversity.pdf
- __MACOSX/Samples without C1/._beta-diversity.pdf
- Samples without C1/.DS_Store
- __MACOSX/Samples without C1/._.DS_Store
- Samples without C1/Order.pdf
- __MACOSX/Samples without C1/._Order.pdf
- Samples without C1/Shannon.pdf
- __MACOSX/Samples without C1/._Shannon.pdf
- Samples without C1/Family.pdf
- __MACOSX/Samples without C1/._Family.pdf
- Samples without C1/Lefse_sham-clp.result.cladogram.pdf
- __MACOSX/Samples without C1/._Lefse_sham-clp.result.cladogram.pdf
- Samples without C1/KEGG-level3.pdf
- __MACOSX/Samples without C1/._KEGG-level3.pdf
- Samples without C1/KEGG-level2.pdf
- __MACOSX/Samples without C1/._KEGG-level2.pdf
- Samples without C1/Genus.unweighted_unifrac.sham-clp_taxonomy_tree.pdf
- __MACOSX/Samples without C1/._Genus.unweighted_unifrac.sham-clp_taxonomy_tree.pdf
- Samples without C1/Phylum.pdf
- __MACOSX/Samples without C1/._Phylum.pdf
- Samples without C1/Simpson.pdf
- __MACOSX/Samples without C1/._Simpson.pdf
- Samples without C1/Chao1.pdf
- __MACOSX/Samples without C1/._Chao1.pdf
- Samples without C1/Genus.pdf
- __MACOSX/Samples without C1/._Genus.pdf
- Samples without C1/Species.pdf
- __MACOSX/Samples without C1/._Species.pdf
