# Supplementary material for: The modulatory effects of gut microbes and metabolites on blood–brain barrier integrity and brain function in sepsis-associated encephalopathy
Source: PeerJ. 2023 Mar 28;11:e15122. doi: 10.7717/peerj.15122 (PMC10064995; doi:10.7717/peerj.15122)
Supplement: Supplemental Information 5 — We marked the predicted band size of target proteins and some visible molecular weight markers on the images included in the figures. Other replicates are available at Figshare. [file peerj-11-15122-s005.zip]

Archive with 38 entries (33 files):
- Gel Blots(in Fig)/
- __MACOSX/._Gel Blots(in Fig)
- Gel Blots(in Fig)/.DS_Store
- __MACOSX/Gel Blots(in Fig)/._.DS_Store
- Gel Blots(in Fig)/gut/
- __MACOSX/Gel Blots(in Fig)/._gut
- Gel Blots(in Fig)/Brain/
- __MACOSX/Gel Blots(in Fig)/._Brain
- Gel Blots(in Fig)/gut/ZO1.tif
- __MACOSX/Gel Blots(in Fig)/gut/._ZO1.tif
- Gel Blots(in Fig)/gut/.DS_Store
- __MACOSX/Gel Blots(in Fig)/gut/._.DS_Store
- Gel Blots(in Fig)/gut/GAPDH.tif
- __MACOSX/Gel Blots(in Fig)/gut/._GAPDH.tif
- Gel Blots(in Fig)/gut/occludin.tif
- __MACOSX/Gel Blots(in Fig)/gut/._occludin.tif
- Gel Blots(in Fig)/Brain/.DS_Store
- __MACOSX/Gel Blots(in Fig)/Brain/._.DS_Store
- Gel Blots(in Fig)/Brain/Inflammatary factors/
- __MACOSX/Gel Blots(in Fig)/Brain/._Inflammatary factors
- Gel Blots(in Fig)/Brain/TF/
- __MACOSX/Gel Blots(in Fig)/Brain/._TF
- Gel Blots(in Fig)/Brain/Inflammatary factors/.DS_Store
- __MACOSX/Gel Blots(in Fig)/Brain/Inflammatary factors/._.DS_Store
- Gel Blots(in Fig)/Brain/Inflammatary factors/IL-6.tif
- __MACOSX/Gel Blots(in Fig)/Brain/Inflammatary factors/._IL-6.tif
- Gel Blots(in Fig)/Brain/Inflammatary factors/GAPDH.tif
- __MACOSX/Gel Blots(in Fig)/Brain/Inflammatary factors/._GAPDH.tif
- Gel Blots(in Fig)/Brain/Inflammatary factors/IL-1B.tif
- __MACOSX/Gel Blots(in Fig)/Brain/Inflammatary factors/._IL-1B.tif
- Gel Blots(in Fig)/Brain/Inflammatary factors/TNF-a.tif
- __MACOSX/Gel Blots(in Fig)/Brain/Inflammatary factors/._TNF-a.tif
- Gel Blots(in Fig)/Brain/TF/zo-1.tif
- __MACOSX/Gel Blots(in Fig)/Brain/TF/._zo-1.tif
- Gel Blots(in Fig)/Brain/TF/GAPDH.tif
- __MACOSX/Gel Blots(in Fig)/Brain/TF/._GAPDH.tif
- Gel Blots(in Fig)/Brain/TF/occludin.tif
- __MACOSX/Gel Blots(in Fig)/Brain/TF/._occludin.tif
